# Supplementary material for: Biophysical Diffusion MRI Models Better Identify White Matter Tracts in Edema
Source: Tomography. 2026 May 25;12(6):78. doi: 10.3390/tomography12060078 (PMC13306668; doi:10.3390/tomography12060078)
Supplement: Supplementary file 1 [file tomography-12-00078-s001.zip]

Archive with 1 entries (1 files):
- tomography-4182327-supplementary.pdf
